# Supplementary material for: The organisation of primary health care service delivery for non-communicable diseases in Nigeria: A case-study analysis
Source: PLOS Glob Public Health. 2022 Jul 1;2(7):e0000566. doi: 10.1371/journal.pgph.0000566 (PMC10021956; doi:10.1371/journal.pgph.0000566)
Supplement: S2 Annex — (XLSX) [file pgph.0000566.s002.xlsx]

## Sheet: Sheet1
Health Facility	S/No	Health Facility	Personnel										Patients access and capacity								Basic amenities											Service delivery for NCDs
			Doctors		Nurse/Midwives		CHO		CHEW		JCHEW										Communication				Power supply			Water supply		Toilet facilities	Healthcare waste management
			Total	part-time	Total	part-time	Total	part-time	Total	part-time	Total	part-time	In-patient bed	Hours of operation per day	Total number of out-patients Px (in the last 1 month)	Number of high blood pressure/HTN	Number of high blood sugar/diabetes	How patients access health Facility	Who keeps the patients’ record	How patient’s record are kept in the clinic	functional landline telephone	functional cellular or private telephone	functional computer	Access to email or internet	main source of electricity	secondary or backup source of electricity	Daily availability of power supply during service hours	Most common source of water in the facility	Availability of water from the source on the day of assessment	Functioning toilet supply available within the facility	Facility’s final disposal of sharp waste	Community Health Workers involve in the management of NCDs	Screen for high BP	Screen for high blood sugar	Diagnose or manage high BP	Diagnose or manage high blood sugar	Prescribe initial treatment for high BP	Prescribe initial treatment for high blood sugar	Dispense initial treatment for high BP	Dispense initial treatment for high blood sugar	Prescribe follow-up treatment for high BP	Prescribe follow-up treatment for high blood sugar	Monitor patients with high BP	Monitor patients with high blood sugar	Provide long term continued care for patients with high BP	Provide long term continued care for patients with high blood sugar	Had training for high BP management in last 2 years	Had training for high blood sugar management in last 2 years	Have national guidelines available
Northern region	1	PHC1	1	1	4	2	0	0	3	0	9	8	8	24 hours	309	4	1	both Walk-in and Appointment	The clinic	Paper patient files	No	No	No	No	Central supply (e.g. national or community grid)	Generator (fuel or battery operated)	Sometimes (interruptions > 2hours//day)	Piped into facility	Yes, inside the facility	Flush toilet	Open burning	Yes	Yes	Yes	Yes	Yes	Yes	Yes	Yes	Yes	Yes	Yes	Yes	Yes	Yes	Yes	No	No	No
	2	PHC2	1	1	1	0	1	0	3	0	0	0	0	8 – 16 hours	163	0	0	both Walk-in and Appointment	The clinic	Paper patient files	No	No	No	No	Generator (fuel or battery operated)	No secondary source	Sometimes (interruptions > 2hours//day)	Piped into facility	Yes, inside the facility	Flush toilet	Remove offsite	Yes	Yes	Yes	Yes	No	Yes	No	No	No	No	No	Yes	No	No	No	No	No	No
	3	PHC3	0	0	5	1	3	0	7	2	0	0	8	24 hours	3456	5	5	both Walk-in and Appointment	The clinic	Paper patient files	No	No	No	No	Central supply (e.g. national or community grid)	Generator (fuel or battery operated)	Sometimes (interruptions > 2hours//day)	Piped into facility	Yes, inside the facility	Flush toilet	Open burning	Yes	Yes	Yes	Yes	Yes	Yes	No	Yes	No	No	No	Yes	No	No	No	No	No	No
	4	PHC4	0	0	1	0	0	0	9	4	9	5	8	24 hours	1127	3	4	both Walk-in and Appointment	The clinic	Paper patient files	No	No	No	No	Central supply (e.g. national or community grid)	Generator (fuel or battery operated)	Sometimes (interruptions > 2hours//day)	Piped into facility	Yes, inside the facility	Flush toilet	Open burning	Yes	Yes	Yes	Yes	Yes	Yes	No	Yes	No	Yes	No	Yes	No	Yes	No	No	No	No
	5	PHC5	0	0	0	0	1	0	7	5	3	2	14	24 hours	1064	64	15	both Walk-in and Appointment	The clinic	Paper patient files	No	Yes	Yes	No	Central supply (e.g. national or community grid)	Generator (fuel or battery operated)	Sometimes (interruptions > 2hours//day)	Piped into facility	Yes, inside the facility	Flush toilet	Burn incinerator	Yes	Yes	Yes	Yes	Yes	Yes	No	Yes	No	Yes	No	Yes	No	Yes	No	No	No	No
	6	PHC6	0	0	0	0	1	0	5	3	8	4	16	24 hours	402	12	16	both Walk-in and Appointment	The clinic	Paper patient files	No	Yes	Yes	Yes	Central supply (e.g. national or community grid)	Generator (fuel or battery operated)	Sometimes (interruptions > 2hours//day)	Piped into facility	Yes, inside the facility	Flush toilet	Remove offsite	Yes	Yes	Yes	Yes	Yes	Yes	No	Yes	No	No	No	Yes	Yes	No	No	No	No	No
	7	PHC7	0	0	0	0	1	0	2	1	3	3	10	24 hours	384	4	0	both Walk-in and Appointment	The clinic	Paper patient files	No	Yes	Yes	No	Central supply (e.g. national or community grid)	Generator (fuel or battery operated)	Sometimes (interruptions > 2hours//day)	Piped into facility	Yes, inside the facility	Flush toilet	Remove offsite	Yes	Yes	Yes	Yes	Yes	Yes	No	Yes	No	No	No	Yes	Yes	No	No	No	No	No
Southern region	8	PHC8	4	0	4	2	2	0	9	0	0	0	0	24 hours	2699	28	2	both Walk-in and Appointment	The clinic	Paper patient files	No	No	Yes	No	Central supply (e.g. national or community grid)	Generator (fuel or battery operated)	Sometimes (interruptions > 2hours//day)	Piped into facility	Yes, inside the facility	Flush toilet	Remove offsite	Yes	Yes	Yes	Yes	Yes	Yes	Yes	Yes	Yes	Yes	Yes	Yes	Yes	Yes	Yes	Yes	Yes	No
	9	PHC9	3	0	7	2	1	0	2	1	1	1	1	24 hours	1556	12	9	both Walk-in and Appointment	The clinic	Paper patient files	No	No	Yes	No	Central supply (e.g. national or community grid)	Generator (fuel or battery operated)	Sometimes (interruptions > 2hours//day)	Piped into facility	Yes, inside the facility	Flush toilet	Remove offsite	Yes	Yes	Yes	Yes	Yes	Yes	Yes	Yes	Yes	Yes	Yes	Yes	Yes	Yes	Yes	No	Yes	No
	10	PHC10	4	0	9	3	4	0	3	0	2	2	0	24 hours	1934	12	0	both Walk-in and Appointment	The clinic	Paper patient files	No	No	Yes	No	Central supply (e.g. national or community grid)	Generator (fuel or battery operated)	Sometimes (interruptions > 2hours//day)	Piped into facility	Yes, inside the facility	Flush toilet	Remove offsite	Yes	Yes	Yes	Yes	Yes	Yes	Yes	Yes	Yes	Yes	Yes	Yes	Yes	Yes	Yes	Yes	Yes	No
	11	PHC11	2	0	11	1	0	0	13	7	1	0	12	24 hours	2963	18	0	both Walk-in and Appointment	The clinic	Paper patient files	No	Yes	Yes	No	Central supply (e.g. national or community grid)	Generator (fuel or battery operated)	Sometimes (interruptions > 2hours//day)	Piped into facility	Yes, inside the facility	Flush toilet	Remove offsite	Yes	Yes	Yes	Yes	Yes	Yes	Yes	Yes	Yes	Yes	Yes	Yes	Yes	Yes	Yes	No	No	No
	12	PHC12	1	0	3	0	0	0	4	1	2	0	8	24 hours	332	15	0	both Walk-in and Appointment	The clinic	Paper patient files	No	Yes	Yes	No	Central supply (e.g. national or community grid)	Generator (fuel or battery operated)	Sometimes (interruptions > 2hours//day)	Piped into facility	Yes, inside the facility	Flush toilet	Remove offsite	Yes	Yes	Yes	Yes	Yes	Yes	Yes	Yes	Yes	Yes	Yes	Yes	Yes	Yes	Yes	Yes	No	No
	13	PHC13	0	0	4	1	0	0	6	3	1	0	8	24 hours	660	4	0	both Walk-in and Appointment	The clinic	Paper patient files	No	Yes	No	No	Generator (fuel or battery operated)	Central supply (e.g. national or community grid)	Sometimes (interruptions > 2hours//day)	Piped into facility	Yes, inside the facility	Flush toilet	Remove offsite	Yes	Yes	Yes	Yes	Yes	Yes	Yes	Yes	Yes	No	No	Yes	No	No	No	Yes	No	No
		Median	1	0	4	1	1	0	5	1	2	1	8		1064	12	1
		Q1	0	0	1	0	0	0	3	0	1	0	1		384	4	0
		Q3	2	0	5	2	1	0	7	3	3	3	10		1934	15	5
		IQR	2	0	4	2	1	0	4	3	2	3	9		1550	11	5
[truncated: 45 more columns]

## Sheet: Sheet2
Weighing Scale	BP apparatus	Stethoscope	Measuring tape	Themometer	Glucometer	Refrigerator	Blood Cholesterol	ECG
Observed	Observed	Observed	Observed	Observed	Observed	Observed	Observed	Observed
Reported, not seen	Reported, not seen	Reported, not seen	Reported, not seen	Reported, not seen	Reported, not seen	Reported, not seen	Reported, not seen	Reported, not seen
Not available	Not available	Not available	Not available	Not available	Not available	Not available	Not available	Not available
Weighing Scale	BP apparatus	Stethoscope	Measuring tape	Themometer	Glucometer	Refrigerator	Blood Cholesterol	ECG
Yes	Yes	Yes	Yes	Yes	Yes	Yes	Yes	Yes
No	No	No	No	No	No	No	No	No
Don't know	Don't know	Don't know	Don't know	Don't know	Don't know	Don't know	Don't know	Don't know
Dipsticks for Urine protein	Dipsticks for Urine glucose	Dipsticks for ketone bodies	Filter paper for collecting DBS	Dipsticks for Albumin assay
At least one valid	At least one valid	At least one valid	At least one valid	At least one valid	At least one valid
Available, none valid	Available, none valid	Available, none valid	Available, none valid	Available, none valid	Available, none valid
Reported available, not seen	Reported available, not seen	Reported available, not seen	Reported available, not seen	Reported available, not seen	Reported available, not seen
Not available today	Not available today	Not available today	Not available today	Not available today	Not available today
Never available	Never available	Never available	Never available	Never available	Never available
Principal person responsible for managing the ordering of facility’s medical supplies	Main source of routine pharmaceutical commodity supplies	Method is used for delivery of routine medications from the main supplier	Mechanisms of transportation of products from Central Medical Stores to facility	Typical time between ordering and receiving products	Mechanism for determining facility’s resupply need?	Method of used to determine the facility’s resupply quantities
Nurse	National medical stores	Supplier delivers to facility	Local supplier delivers	Less than 2 weeks	The facility itself (pull distribution)	Formula (any calculation)
Clinical officer	Joint medical stores	Facility must arrange delivery to facility	Higher level delivers	2 weeks to 1 month	A higher-level facility (push distribution)	Don’t know
Pharmacy technician	Private sources	Other	Facility collects	Between 1 and 2 months	Others	Other means
Pharmacy assistant			Other	More than 2 months
Pharmacist
Medical assistant
Officer in charge (CHEW)
Hours of operation per day	How patients access health Facility	Who keeps the patients’ record	How patient’s record are kept in the clinic	functional cellular or private telephone
8 hours or less	Walk-in only	The clinic	Paper patient files	Yes	Yes
8 – 16 hours	Appointment only	The patient	Electronics patient files	No	No
24 hours	both Walk-in and Appointment	Both clinic and patient	Both paper and electronic		NA
Facility’s main source of electricity	Facility’s secondary or backup source of electricity	Daily availability of power supply during service hours	Most common source of water in the facility	Availability of water from the source on the day of assessment	Functioning toilet supply available within the facility	Healthcare waste management: Facility’s final disposal of sharp waste
Central supply (e.g. national or community grid)	No secondary source	Always (no interruption)	Piped into facility	Yes, inside the facility	Flush toilet	Burn incinerator
Generator (fuel or battery operated)	Central supply (e.g. national or community grid)	Often (interruptions <2 hours/day)	Piped into facility ground	Yes, within the facility ground	Pit latrine	Open burning
Solar system	Generator (fuel or battery operated)	Sometimes (interruptions > 2hours//day)	Tube well/borehole	No, outside the facility ground	Hanging toilet/hanging latrine	Dump without burning
	Solar system		Protected dug well			Remove offsite
			Unprotected dug well
